# Supplementary material for: Inter‐ethnic differences in pharmacokinetics—is there more that unites than divides?
Source: Pharmacol Res Perspect. 2021 Nov 2;9(6):e00890. doi: 10.1002/prp2.890 (PMC8561230; doi:10.1002/prp2.890)
Supplement: Supplementary file 1 — Supplementary Material [file PRP2-9-e00890-s001.zip]

Archive with 2 entries (2 files):
- prp2890-sup-0001-SupInfo.docx
- prp2890-sup-0002-SupInfo.xlsx
