# Supplementary material for: Inter‐ethnic differences in pharmacokinetics—is there more that unites than divides?
Source: Pharmacol Res Perspect. 2021 Nov 2;9(6):e00890. doi: 10.1002/prp2.890 (PMC8561230; doi:10.1002/prp2.890)
Supplement: Supplementary file 1 — Supplementary Material [file PRP2-9-e00890-s001.zip › prp2890-sup-0002-SupInfo.xlsx]

## Sheet: Supplementary Table S2
Supplementary Table S2: Responses from participants who took part in the survey
What aspects of pharmacokinetics do you currently teach or have you taught in the past?	Thinking about ADME processes, which do you think are most likely to show differences in ethnic diversity?	Do you teach or have you ever taught inter-ethnic differences in any of the PK processes you selected in question 1?	Please give some examples of how you have illustrated the influence of inter-ethnic differences in the PK of drugs; stating the ethnic group(s) involved, the drug (or drug class) example used and ...	Points - Please give some examples of how you have illustrated the influence of inter-ethnic differences in the PK of drugs; stating the ethnic group(s) involved, the drug (or drug class) example used and ...	Feedback - Please give some examples of how you have illustrated the influence of inter-ethnic differences in the PK of drugs; stating the ethnic group(s) involved, the drug (or drug class) example used and ...	Which country are (were) you teaching in?	Which type of institution do (did) you work in?
Drug Absorption;Drug Distribution;Drug Metabolism;Drug Excretion;	Drug Metabolism;	Yes	Introduced the general topic of ethnicity as a key factor Codeine and reduced activity in patients of Chinese heritage Dosing of rosuvastatin in pts if Asian origin ADRs to carbamazepine associated with Han Chinese ethnicity Current UG project on effects of ethnicity of statin therapy			UK	University
Drug Absorption;Drug Distribution;Drug Metabolism;Drug Excretion;	Drug Metabolism;Drug Excretion;	Yes	Variation in expression of metabolic enzymes in the liver due to ethnicity (the typical example is alcohol dehydrogenase in East Asian versus Caucasian populations). Use of eGFR equations that adjust creatinine synthesis rate based on ethnicity (specifically, black and non-black). As I generally teach at an introductory level, the details of how this variation arises (and/or the evidence base) is…			UK	University
Drug Excretion;	Drug Metabolism;Drug Excretion;	Yes	My teaching is about therapeutic drug monitoring in a year 2 module (Pharmacy). In the context of this I discuss environmental and genetic factors including genetic polymorphisms impacting metabolism and clearance. I identify genetic polymorphisms in CYP2C19 having an ethnic influence, ie. 23% asian population vs 4% caucasian.			UK	University
Drug Absorption;Drug Distribution;Drug Metabolism;Drug Excretion;	Drug Metabolism;	No				UK	University
Drug Absorption;Drug Distribution;Drug Metabolism;Drug Excretion;	Drug Absorption;Drug Distribution;Drug Metabolism;Drug Excretion;	Yes	Differences in CYP variants within populations for CYP2D6/2C9/2C19. Differences in anti-malarial drug metabolism on the African continent. Differences in anti-viral drugs (i.e. abacavir) and carbemazapine for HLA variants in those of Han Chinese decent causing hyper-sensitivity reactions etc.			United Kingdom	University
Drug Absorption;Drug Distribution;Drug Metabolism;Drug Excretion;	Drug Metabolism;	Yes	thiopurine mehtyl transferase, differences in metabolism of mercaptopurine in asians vs caucasians			uk	University
Drug Absorption;Drug Distribution;Drug Metabolism;Drug Excretion;	Drug Absorption;Drug Distribution;Drug Metabolism;Drug Excretion;		Differences in CYP4502D6 alleles across different ethnic populations - the potential influence of this on metabolism of drugs e.g. perhexilene, tricyclic antidepressants.			UK	University
Drug Absorption;Drug Distribution;Drug Metabolism;Drug Excretion;	Drug Metabolism;Drug Excretion;	No	I give a general overview of ADME and PK parameters of T1/2, clearance, VoD but currently don't use specific examples.			UK	University
Drug Metabolism;Drug Excretion;	Drug Metabolism;	Yes	I only briefly mention mutations in CYP450 (CYP2D6 and CYP2C19) that are more prevalent in certain ethnic groups and result in a 'poor' or 'ultra-rapid' metabolitic phenotype. I give the conversion of codeine into morphine as an example of metabolic pathway affected in people from ethiopian/arabic descent. This is only covered on one single slide. I would like to cover this in more details but si…			UK	University
Drug Absorption;Drug Distribution;Drug Metabolism;Drug Excretion;	Drug Metabolism;	Yes	Frequency of CYP2D6 genotypes across different population: frequency of super-fast and poor metabolizers			UK	University
Drug Absorption;Drug Distribution;Drug Metabolism;Drug Excretion;	Drug Metabolism;	Yes	CYP2D6 variability - different prevalences of poor/intermediate/rapid/ultra-rapid metabolizer phenotypes between racial/ethnic groups. Influences of CYP2D6 of phenotype on codeine analgesia (increased risk of toxicity versus inefficacy for ultra-rapid and poor metabolisers, respectively), on tamoxifen treatment (reduced efficacy for poor metabolisers) CYP2C19 - absent in 20-30 % of Asian populati…			Romania	University
Drug Absorption;Drug Distribution;Drug Metabolism;Drug Excretion;	Drug Absorption;Drug Distribution;Drug Metabolism;Drug Excretion;	Yes	Without detailing the processes, racial differences affect transporters (absorption, metabolism, and excretion), enzymes (metabolism), and body composition (distribution and possibly metabolism and excretion).			New Zealand	University
Drug Absorption;Drug Distribution;Drug Metabolism;Drug Excretion;	Drug Metabolism;	Yes	Pharmacogenomics			England	University
Drug Absorption;Drug Distribution;Drug Metabolism;Drug Excretion;	Drug Metabolism;	Yes	I only teach years 1-2 of pharmacology in medicine. We have lots on pharmacogenomics in the later years (year 4 in particular) that I don't have details of and I doubt the clinicians will have time to respond to this survey. In year 1 we introduce students to the basic principles of variability in response to drugs including race differences. Learning outcomes for this lecture are: Identify impor…			UK and Malaysia	University
Drug Metabolism;Drug Absorption;Drug Distribution;Drug Excretion;	Drug Metabolism;	Yes	Codeine			UK	University
Drug Excretion;Drug Metabolism;Drug Absorption;Drug Distribution;	Drug Distribution;	No					University
Drug Metabolism;	Drug Metabolism;	Yes	Diferences in pharmacokinetics besides bioequivalence studies in different populations in same or different countries and pharmacogenetics pattern besides populations			Mexico	University
Drug Absorption;Drug Distribution;Drug Metabolism;Drug Excretion;	Drug Metabolism;	No				Australia	University
Drug Absorption;Drug Distribution;Drug Metabolism;Drug Excretion;	Drug Metabolism;	Yes	Efavirenz and CYP2B6 polymorphisms creating loss-of-function alleles - much more common in black Africans and can lead to higher concentrations and toxicity. Vs Abacavir where genotyping is common prior to dosing in European settings but not in Africa because of differences in allele frequency Dosing algorithms for warfarin dosing - need development in black Africans			Uganda/ international	University
Drug Absorption;Drug Distribution;Drug Metabolism;Drug Excretion;	Drug Metabolism;	Yes	CYP2C19 - clopidogrel - Middle East has high proportion of extensive and ultrarapid metabolisers (I teach in ME), US has some poor metabolisers. Cause of overdose. CYP2D6 - codeine - ME has ultrametabolisers (to morphine) – Saudi Arabia, 21%, Ethiopia, 29%, compared with oriental/European 1-2%. Reason why codeine is so tightly regulated in ME, not Europe. Also teach sex differences - e.g., HIV dr…			Bahrain	University
Drug Metabolism;Drug Excretion;Drug Absorption;Drug Distribution;	Drug Metabolism;	No				Canada	Industry

## Sheet: Supplementary Table S3
Supplementary Table S3: Papers identified during the study which did not report inter-ethnic difference in the pharmacokinetic
Drug	Title	Author
reboxetine	Pharmacokinetics of reboxetine in healthy volunteers with different ethnic descents	Hendershot, P.E., Fleishaker, J.C., Lin, K.-M., Nuccio, I.D., Poland, R.E.
irinotecan	ABCG2 pharmacogenetics: Ethnic differences in allele frequency and assessment of influence on irinotecan disposition	De Jong, F.A., Marsh, S., Mathijssen, R.H.J., King, C., Verweij, J., Sparreboom, A., McLeod, H.L.
cerivastatin	Inter-ethnic comparisons of the pharmacokinetics of the HMG-CoA reductase inhibitor cerivastatin	Mück, W., Unger, S., Kawano, K., Ahr, G.
nimodipine	No interethnic differences in stereoselective disposition of oral nimodipine between Caucasian and Japanese subjects	Mück, W., Tanaka, T., Ahr, G., Kuhlmann, J.
evolocumab	Lack of ethnic differences in the pharmacokinetics and pharmacodynamics of evolocumab between Caucasian and Asian populations	Wang, C., Zheng, Q., Zhang, M., Lu, H.
proton pump inhibitors	Impact of the CYP2C1917 polymorphism on the pharmacokinetics and pharmacodynamics of proton pump inhibitors	Mazer-Amirshahi, M., Van Den Anker, J.
Cyclosporine	Cyclosporine pharmacokinetics and pharmacodynamics in African American and white subjects	Stein, C.M., Sadeque, A.J., Murray, J.J., Wandel, C., Kim, R.B., Wood, A.J.J.
methamphetamine	Fast uptake and long-lasting binding of methamphetamine in the human brain: Comparison with cocaine	Fowler, J.S., Volkow, N.D., Logan, J., Alexoff, D., Telang, F., Wang, G.-J., Wong, C., Ma, Y., Kriplani, A., Pradhan, K., Schlyer, D., Jayne, M., Hubbard, B., Carter, P., Warner, D., King, P., Shea, C., Xu, Y., Muench, L., Apelskog, K.
indinavir	Pharmacokinetics of indinavir in Koreans and Caucasians	Choi, J.Y., Chang, K.H., Park, Y.S., Cho, C.H., Shin, S.Y., Song, Y.G., Kim, J.M.
	Population distribution and effects on drug metabolism of a genetic variant in the 5' promotor region of CYP3A4	Ball, S.E., Scatina, J., Kao, J., Ferron, G.M., Fruncillo, R., Mayer, P., Weinryb, I., Guida, M., Hopkins, P.J., Warner, N., Hall, J.
nifedipine	Ethnic differences in nifedipine kinetics: Comparisons between Nigerians, Caucasians and South Asians	Sowunmi, A., Rashid, T.J., Akinyinka, O.O., Renwick, A.G.
Axitinib	Axitinib plasma pharmacokinetics and ethnic differences	Chen, Y., Suzuki, A., Tortorici, M.A., Garrett, M., Labadie, R.R., Umeyama, Y., Pithavala, Y.K.
quinine	Pharmacokinetics of quinine in Asians (Thai) and white Caucasians	Viriyayudhakorn, S., Wanwimolruk, S.
Desvenlafaxine	Population Pharmacokinetics of Desvenlafaxine: Pharmacokinetics in Korean Versus US Populations	Nichols, A.I., Liao, S., Abbas, R.
Triazolam	Triazolam pharmacokinetics and pharmacodynamics in caucasians and southern asians: Ethnicity and CYP3A activity	Kinirons, M.T., Lang, C.C., He, H.B., Ghebreselasie, K., Shay, S., Robin, D.W., Wood, A.J.J.
Lidocaine	Racial Background and Lidocaine Pharmacokinetics	GOLDBERG, M.J., SPECTOR, R., JOHNSON, G.F.
chloroquine	The disposition of chloroquine in healthy Nigerians after single intravenous and oral doses.	Walker, O., Salako, L., Alvan, G., Ericsson, O., Sjoqvist, F.
paclitaxel	Variants in the SLCO1B3 gene: Interethnic distribution and association with paclitaxel pharmacokinetics	Smith, N.F., Marsh, S., Scott-Horton, T.J., Hamada, A., Mielke, S., Mross, K., Figg, W.D., Verweij, J., McLeod, H.L., Sparreboom, A.
fosfluconazole	Comparison of the pharmacokmetics of fosfluconazole and fluconazole after single intravenous administration of fosfluconazole in healthy Japanese and Caucasian volunteers	Sobue, S., Tan, K., Shaw, L., Layton, G., Hust, R.
furosemide	Comparative pharmacokinetics and pharmacodynamics of furosemide in Middle Eastern and in Asian subjects	Abou-Auda, H.S.
golimumab	Lack of racial differences in the pharmacokinetics of subcutaneous golimumab in healthy Japanese and caucasian male subjects	Jie, L., Lyn, S., Zhenhua Xu, Achira, M., Bouman-Thio, E., Shishido, A., Ford, J., Shankar, G., Wagner, C., Kim, K.T., Davis, H.M., Honghui Zhou
Antiretroviral	Pharmacogenetics of Antiretroviral Drug Response and Pharmacokinetic Variations in Indigenous South African Populations	O'Connell, K.S., Swart, M., McGregor, N.W., Dandara, C., Warnich, L.
atorvastatin	Systemic exposure to atorvastatin between asian and caucasian subjects: A combined analysis of 22 studies	Gandelman, K., Fung, G.L., Messig, M., Laskey, R.
dabigatran etexilate	Pharmacokinetics and pharmacodynamics in Japanese and Caucasian subjects after oral administration of dabigatran etexilate	Härtter, S., Yamamura, N., Stangier, J., Reilly, P.A., Clemens, A.
trifluoperazine	A pharmacokinetic study of trifluoperazine in two ethnic populations	Midha, K.K., Hawes, E.M., Hubbard, J.W., Korchinski, E.D., McKay, G.
vinorelbine	Effect of ethnicity on vinorelbine pharmacokinetics: a population pharmacokinetics analysis	Pétain, A., Zhong, D., Chen, X., Li, Z., Zhimin, S., Zefei, J., Zorza, G., Ferré, P.
eritoran	Safety, pharmacokinetics and pharmacodynamics of four-hour intravenous infusions of eritoran in healthy Japanese and Caucasian men	Aikawa, N., Okubo, Y., Lynn, M., Rossignol, D.P., Wong, Y.N., Schuck, E., Kitahara, Y., Nakano, T., Sivak, O., Wasan, K.M., Nagy, C., Yen, M.
	Pharmacokinetics of CYP2C9, CYP2C19, and CYP2D6 substrates in healthy Chinese and European subjects	Lu, S., Nand, R.A., Yang, J.S., Chen, G., Gross, A.S.
rifampin	Effect of rifampin on the pharmacokinetics of Axitinib (AG-013736) in Japanese and Caucasian healthy volunteers	Pithavala, Y.K., Tortorici, M., Toh, M., Garrett, M., Hee, B., Kuruganti, U., Ni, G., Klamerus, K.J.
bosentan	Comparative investigation of the pharmacokinetics of bosentan in Caucasian and Japanese healthy subjects	Van Giersbergen, P.L.M., Dingemanse, J.
amoxicillin	Pharmacokinetic study of amoxicillin capsule in healthy Bangladeshi subjects using urinary excretion data	Ullah, Md.A., Azad, M.A.K., Sultana, R., Kabir, E.R., Latif, A.H.M.M., Hasnat, A.
rosiglitazone	Pharmacokinetics of oral rosiglitazone in Taiwanese and post hoc comparisons with Caucasian, Japanese, Korean, and mainland Chinese subjects.	Chu, K.M., Hu, O.Y., Pao, L.H., Hsiong, C.H.
drug transporters	Association study of genetic polymorphisms of drug transporters, SLCO1B1, SLCO1B3 and ABCC2, in African-Americans, Hispanics and Caucasians and olmesartan exposure	Endo, S., Fukahori, A., Tokuhiro, S., Shinagawa, A., Walker, J., Yoshihara, K., Ishizuka, H., Ieiri, I., Sugiyama, Y.
hydroxyethyl starch	Pharmacokinetics and safety of 6 % hydroxyethyl starch 130/0.4 in healthy male volunteers of Japanese ethnicity after single infusion of 500 ml solution	Yamakage, M., Bepperling, F., Wargenau, M., Miyao, H.
propranolol	Comparative pharmacokinetics of intravenous propranolol in black and white volunteers	Venter, C.P., Joubert, P.H., Strydom, W.J.
inclacumab	Lack of ethnic differences in the pharmacokinetics and pharmacodynamics of inclacumab in healthy Japanese and Caucasian subjects	Morrison, M., Palermo, G., Schmitt, C.
rivastigmine	Similar rivastigmine pharmacokinetics and pharmacodynamics in Japanese and white healthy participants following the application of novel rivastigmine patch	Lefèvre, G., Büche, M., Seçdek, G., Maton, S., Enz, A., Lorch, U., Sagan, C., Appel-Dingemanse, S.
trimazosin	Racial differences in drug responses‐a comparative study of trimazosin and alpha 1‐adrenoceptor responses in normotensive Caucasians and West Africans.	Vincent, J., Elliott, H., Meredith, P., Reid, J.
cilazapril	A comparison of the pharmacokinetics and pharmacodynamics of cilazapril between Chinese and Caucasian healthy, normotensive volunteers	Anderson, P.J., Critchley, J.A.J.H., Tomlinson, B.
moxifloxacin, simvastatin, and meloxicam	Absence of ethnic differences in the pharmacokinetics of moxifloxacin, simvastatin, and meloxicam among three East Asian populations and Caucasians	Hasunuma, T., Tohkin, M., Kaniwa, N., Jang, I.-J., Yimin, C., Kaneko, M., Saito, Y., Takeuchi, M., Watanabe, H., Yamazoe, Y., Uyama, Y., Kawai, S.
	Ethnic differences in pharmacokinetics in new drug applications and approved doses in Japan	Fukunaga, S., Kusama, M., Arnold, F.L., Ono, S.
PEPT2 (SLC15A2) polymorphism	Interethnic differences of PEPT2 (SLC15A2) polymorphism distribution and associations with cephalexin pharmacokinetics in healthy Asian subjects	Liu, R., Tang, A.M.Y., Tan, Y.L., Limenta, L.M.G., Lee, E.J.D.
nevirapine	Measuring the overall genetic component of nevirapine pharmacokinetics and the role of selected polymorphisms: Towards addressing the missing heritability in pharmacogenetic phenotypes?	Micheli, J.E., Chinn, L.W., Shugarts, S.B., Patel, A., Martin, J.N., Bangsberg, D.R., Kroetz, D.L.
Xeloda	Pharmacokinetics of capecitabine (Xeloda) in Japanese and Caucasian patients with breast cancer	Reigner, B., Watanabe, T., Schüller, J., Lucraft, H., Sasaki, Y., Bridgewater, J., Saeki, T., McAleer, J., Kuranami, M., Poole, C., Kimura, M., Monkhouse, J., Yorulmaz, C., Weidekamm, E., Grange, S.
renin inhibitor	Aliskiren, a novel orally effective renin inhibitor, exhibits similar pharmacokinetics and pharmacodynamics in Japanese and Caucasian subjects	Vaidyanathan, S., Jermany, J., Yeh, C., Bizot, M.-N., Camisasca, R.
Daridorexant	Pharmacokinetics and Pharmacodynamics of the Dual Orexin Receptor Antagonist Daridorexant in Japanese and Caucasian Subjects	Muehlan, C., Zuiker, R., Peeters, P., Rowles, R., Dingemanse, J.
indacaterol	Systemic pharmacokinetics of indacaterol, an inhaled once-daily long-acting β <inf>2</inf>-agonist, in different ethnic populations	Matsushima, S., Matthews, I., Woessner, R., Pinault, G., Hara, H., Wilkins, J., Sekiguchi, K.
omalizumab	Ethnic sensitivity assessment of pharmacokinetics and pharmacodynamics of omalizumab with dosing table expansion	Honma, W., Gautier, A., Paule, I., Yamaguchi, M., Lowe, P.J.
tezosentan	Comparison of the pharmacokinetics, pharmacodynamics and tolerability of tezosentan between Caucasian and Japanese subjects	Dingemanse, J., Gunawardena, K.A., Van Giersbergen, P.L.M.
18F-florbetaben	Ethnic comparison of pharmacokinetics of 18F-florbetaben, a PET tracer for beta-amyloid imaging, in healthy Caucasian and Japanese subjects	Senda, M., Sasaki, M., Yamane, T., Shimizu, K., Patt, M., Barthel, H., Sattler, B., Nagasawa, T., Schultze-Mosgau, M., Aitoku, Y., Dinkelborg, L., Sabri, O.
Clozapine and Norclozapine	Steady-State Clozapine and Norclozapine Pharmacokinetics in Maori and European Patients	Menkes, D.B., Glue, P., Gale, C., Lam, F., Hung, C.-T., Hung, N.
fluconazole and itraconazole	Comparison of the oral pharmacokinetics of fluconazole and itraconazole in Mexicans	Flores-Murrieta, F.J., Carrasco-Portugal, M.D.C., Landa, C.
cytochrome P-450 2D6	Ethnic differences of the primary gene defect at the cytochrome P-450 2D6	Katoh, T., Higashi, K.
Mycophenolic acid	Mycophenolic acid area under the curve values in African American and Caucasian renal transplant patients are comparable	Shaw, L.M., Korecka, M., Aradhye, S., Grossman, R., Bayer, L., Innes, C., Cucciara, A., Barker, C., Naji, A., Nicholls, A., Brayman, K.
Detemir	Similarity of Insulin Detemir Pharmacokinetics, Safety, and Tolerability Profiles in Healthy Caucasian and Japanese American Subjects	Jhee, S.S., Lyness, W.H., Rojas, P.B., Leibowitz, M.T., Zarotsky, V., Jacobsen, L.V.
Cyclopeptide	Pharmacokinetics and Safety of Single Intravenous Doses of JNJ-54452840, an Anti-β1-Adrenergic Receptor Antibody Cyclopeptide, in Healthy Male Japanese and Caucasian Participants	Nnane, I.P., Plotnikov, A.H., Peters, G., Johnson, M., Kojak, C., Vutikullird, A., Ariyawansa, J., De Vries, R., Davies, B.E.
tacrolimus	Impact of donor and recipient CYP3A5 and ABCB1 genetic polymorphisms on tacrolimus dosage requirements and rejection in caucasian spanish liver transplant patients	Gómez-Bravo, M.A., Salcedo, M., Fondevila, C., Suarez, F., Castellote, J., Rufian, S., Pons, J.A., Alamo, J.M., Millán, O., Brunet, M.
Opicapone	Opicapone pharmacokinetics and pharmacodynamics comparison between healthy Japanese and matched white subjects	Falcão, A., Rocha, J.F., Santos, A., Nunes, T., Soares-da-Silva, P.
rosuvastatin	An African-specific profile of pharmacogene variants for rosuvastatin plasma variability: limited role for SLCO1B1 c.521T&gt;C and ABCG2 c.421A&gt;C	Soko, N.D., Chimusa, E., Masimirembwa, C., Dandara, C.
angiotensin-converting enzyme inhibitors	Does Chinese ethnicity affect the pharmacokinetics and pharmacodynamics of angiotensin-converting enzyme inhibitors?	Ding, P.Y.A., Hu, O.Y.-P., Pool, P.E., Liao, W.-C.
tricyclic antidepressant	Asian/non-Asian transcultural tricyclic antidepressant psychopharmacology: A review	Pi, E.H., Wang, A.L., Gray, G.E.
meropenem	Optimising meropenem dosing in critically ill Australian Indigenous patients with severe sepsis	Tsai, D., Stewart, P., Goud, R., Gourley, S., Hewagama, S., Krishnaswamy, S., Wallis, S.C., Lipman, J., Roberts, J.A.
Oseltamivir	Oseltamivir pharmacokinetics in Mexican obese and non-obese healthy subjects and patients. Evidence for an absence of interethnic variability	Castañeda-Hernández, G., Martínez-Talavera, A., Barranco-Garduño, L.M., Cervantes-Nevárez, A., León-Molina, H., Carrasco-Portugal, M.D.C., Flores-Murrieta, F.J.
drug metabolizing enzymes	Pharmacogenetics of drug metabolizing enzymes in the United Kingdom population: Review of current knowledge and comparison with selected European populations	Daly, A.K.
Lidocaine	Pharmacokinetics of Lidocaine Hydrochloride Metabolized by CYP3A4 in Chinese Han Volunteers Living at Low Altitude and in Native Han and Tibetan Chinese Volunteers Living at High Altitude	Zhang, J., Zhu, J., Yao, X., Duan, Y., Zhou, X., Yang, M., Li, X.
Paracetamol	Paracetamol Conjugation: An Interethnic and Dietary Study	de, K.S., Moncrieff, J., Avenant, J.C.
aripiprazole	Pharmacokinetics of aripiprazole, a new antipsychotic, following oral dosing in healthy adult Japanese volunteers: influence of CYP2D6 polymorphism.	Kubo, M., Koue, T., Maune, H., Fukuda, T., Azuma, J.
detemir	Time-action profile of insulin detemir and NPH insulin in patients with type 2 diabetes from different ethnic groups	Hompesch, M., Troupin, B., Heise, T., Elbroend, B., Endahl, L., Haahr, H., Heinemann, L.
cyclosporine	CYP3A5 polymorphism and the ethnic differences in cyclosporine pharmacokinetics in healthy subjects	Min, D.I., Ellingrod, V.L., Marsh, S., McLeod, H.
sertraline	A comparative study of sertraline dosages, plasma concentrations, efficacy and adverse reactions in Chinese versus Caucasian patients	Ng, C.H., Norman, T.R., Khin, O.N., Schweitzer, I., Ho, B.K.W., Fan, A., Klimidis, S.
Glecaprevir and Pibrentasvir	Pharmacokinetics, Safety, and Tolerability of Glecaprevir and Pibrentasvir in Healthy White, Chinese, and Japanese Adult Subjects	Lin, C.-W., Dutta, S., Ding, B., Wang, T., Zadeikis, N., Asatryan, A., Kort, J., Campbell, A., Podsadecki, T., Liu, W.
CYP3A5 and CYP3A7 proteins	No ethnic difference between Caucasian and Japanese hepatic samples in the expression frequency of CYP3A5 and CYP3A7 proteins	Tateishi, T., Watanabe, M., Moriya, H., Yamaguchi, S., Sato, T., Kobayashi, S.
meloxicam	Pharmacokinetics and pharmacodynamics of meloxicam in East Asian Populations: The role of ethnicity on drug response	Aoyama, T., Ishida, Y., Kaneko, M., Miyamoto, A., Saito, Y., Tohkin, M., Kawai, S., Matsumoto, Y.
nevirapine	Population pharmacokinetic and pharmacogenetic analysis of nevirapine in hypersensitive and tolerant HIV-infected patients from Malawi	Dickinson, L., Chaponda, M., Carr, D.F., Van Oosterhout, J.J., Kumwenda, J., Lalloo, D.G., Pirmohamed, M., Heyderman, R.S., Khoo, S.H.
gentamicin	Pharmacokinetic properties of intramuscular gentamicin in Chinese subjects	Hu, O.Y.-P., Liou, W.-S., Su, T.-J., Chiam, S.-F., Lai, J.-S., Chu, M.-L., Chung, P.-H.
darexaban	Clinical pharmacokinetics, pharmacodynamics, safety and tolerability of darexaban, an oral direct factor Xa inhibitor, in healthy Caucasian and Japanese subjects	Kadokura, T., Kashiwa, M., Groenendaal, D., Heeringa, M., Mol, R., Verheggen, F., Garcia-Hernandez, A., Onkels, H.
Tildrakizumab	Tildrakizumab, a novel anti-IL-23 monoclonal antibody, is unaffected by ethnic variability in Caucasian, Chinese, and Japanese subjects	Zandvliet, A., Glasgow, S., Horowitz, A., Montgomery, D., Marjason, J., Mehta, A., Xu, C., Van Vugt, M., Khalilieh, S.
acetaminophen	Comparative pharmacokinetic study of acetaminophen in Japanese and Han Chinese individuals	Sakamoto, Y., Wakisaka, M., Maeda, M., Song, I., Fujita, T., Sekine, T., Yamazaki, A., Tanaka, R., Kumagai, Y.
lisdexamfetamine dimesylate	A phase 1, randomized, double-blind, placebo-controlled study to evaluate the safety, tolerability, and pharmacokinetics of single and multiple doses of lisdexamfetamine dimesylate in Japanese and Caucasian healthy adult subjects	Ermer, J., Martin, P., Corcoran, M., Matsuo, Y.
rifampin	Determination of oral rifampin pharmacokinetic parameters in Mexicans and comparison with other populations: Absence of evidence for interethnic variability	Flores-Murrieta, F.J., Castaneda-Hernandez, G., Herrera, J.E., Hong, E.
nivolumab	Population pharmacokinetics analysis of nivolumab in Asian and non-Asian patients with gastric and gastro-esophageal junction cancers	Osawa, M., Hasegawa, M., Bello, A., Roy, A., Hruska, M.W.
Retosiban	A Phase 1 Randomized, Placebo-Controlled Study Assessing the Pharmacokinetics, Safety, and Tolerability of Retosiban in Healthy, Nonpregnant Japanese Subjects	Caltabiano, S., Magee, M.H., Liu, F., Beach, K.J.
flurbiprofen	Determination of pharmacokinetics of flurbiprofen in Pakistani population using modified HPLC method	Qayyum, A., Najmi, M.H., Farooqi, Z.-U.-R.
Anacetrapib	Pharmacokinetics and Pharmacodynamics of Anacetrapib Following Single Doses in Healthy, Young Japanese and White Male Subjects	Krishna, R., Gheyas, F., Liu, Y., Cote, J., Laterza, O., Ruckle, J.L., Wagner, J.A., Denker, A.E.
perindopril	Comparison of the pharmacokinetics and pharmacodynamics of oral doses of perindopril in normotensive Chinese and Caucasian volunteers.	Critchley, J., Tomlinson, B., Resplandy, G.
warfarin-sorafenib	Prediction of the impact of CYP2C9 and VKORC1 genotypes on warfarin-sorafenib interactions in whites and Asians	Asari, K., Takahashi, H.
dasatinib	Clinical profile of dasatinib in Asian and non-Asian patients with chronic myeloid leukemia	Kim, D.-W., Goh, Y.-T., Hsiao, H.-H., Caguioa, P.B., Kim, D., Kim, W.-S., Saikia, T., Agrawal, S., Roy, A., Dai, D., Bradley-Garelik, M.B., Mukhopadhyay, J., Jootar, S.
	A comparison of the pharmacokinetics and drug safety among east Asian populations	Oishi, M., Hiro, S., Matsuoka, N., Hotta, S., Ono, R., Mori, Y., Takenaka, N., Uchikawa, Y., Arakawa, A., Yuasa, H., Ishibashi, T., Miyoshi, S., Hirai, K., Kawai, N.
tofaeitinib	Application of physiologieally-based pharmaeokinetie modeling for the prediction of tofaeitinib exposure in Japanese	Suzuki, M., Tse, S., Hirai, M., Kurebayashi, Y.
NXY-059	A phase 1, placebo-controlled, randomised, double-blind (within dose panels) study evaluating the safety, tolerability and pharmacokinetics of intravenous NXY-059 in Japanese subjects	Watabe, M., Cheng, Y.-F., Nilsson, D., Itoh, Y., Kumagai, Y.
gemcitabine-paclitaxel	Consistent efficacy and safety of gemcitabine-paclitaxel in patients with metastatic breast cancer: A retrospective comparison of East Asian and global studies	Xu, B., Zhang, X.Q., Chi, H.D., Liu, Z., Quinlivan, M., Orlando, M.
docetaxel and doxorubicin	PXR, CAR and HNF4α genotypes and their association with pharmacokinetics and pharmacodynamics of docetaxel and doxorubicin in Asian patients	Hor, S.Y., Lee, S.C., Wong, C.I., Lim, Y.W., Lim, R.C., Wang, L.Z., Fan, L., Guo, J.Y., Lee, H.S., Goh, B.C., Tan, T.
Sonazoid	Pharmacokinetics of Perfluorobutane after Intra-Venous Bolus Injection of Sonazoid in Healthy Chinese Volunteers	Li, P., Hoppmann, S., Du, P., Li, H., Evans, P.M., Moestue, S.A., Yu, W., Dong, F., Liu, H., Liu, L.
axitinib	A phase I study to evaluate the pharmacokinetics of axitinib (AG-13736) in healthy Chinese volunteers	Chen, Y., Jiang, J., Zhang, J., Tortorici, M.A., Pithavala, Y.K., Lu, L., Ni, G., Hu, P.
pilocarpine	Salivary flow rates and pharmacokinetics in healthy Japanese and Caucasian volunteers administered oral pilocarpine: A comparative study	Wasnich, R., Gallagher, S., Stanek, S., MacDonald, J.R., Balan, G., Omori, Y., Mikoshiba, I.
zanamivir	The pharmacokinetic and safety profiles of zanamivir after single and repeat intravenous administration in healthy Japanese males	Shida, Y., Hara, K., Nohda, S., Soutome, T., Hirama, T.
zidovudine	Pharmacokinetics of zidovudine phosphorylation in human immunodeficiency virus-positive Thai patients and healthy volunteers	Wattanagoon, Y., Bangchang, K.N., Hoggard, P.G., Khoo, S.H., Gibbons, S.E., Phiboonbhanakit, D., Karbwang, J., Back, D.J.
Cenerimod	Pharmacokinetics and Pharmacodynamics of Cenerimod, A Selective S1P<inf>1</inf>R Modulator, Are Not Affected by Ethnicity in Healthy Asian and White Subjects	Juif, P.-E., Dingemanse, J., Winkle, P., Ufer, M.
losartan	Pharmacokinetic comparison and bioequivalence evaluation of losartan/hydrochlorothiazide tablet in Asian Indian and Japanese volunteers	Kumar, S., Monif, T., Khuroo, A., Reyar, S., Jain, R., Singla, A.K., Kurachi, K.
S-1, an Oral Anticancer Agent	Comparison of the Pharmacokinetics of S-1, an Oral Anticancer Agent, in Western and Japanese Patients	Comets, E., Ikeda, K., Hoff, P., Fumoleau, P., Wanders, J., Tanigawara, Y.
BIIB023	Population pharmacokinetic and pharmacodynamic analysis of BIIB023, an anti-TNF-like weak inducer of apoptosis (anti-TWEAK) monoclonal antibody	Galluppi, G.R., Wisniacki, N., Stebbins, C.
Ranolazine	Comparison of Pharmacokinetics and Safety of Ranolazine PR between Koreans and Caucasians	Yoo, H., Lee, S.W., Yoon, D.Y., Yoon, S.H., Cho, J.-Y., Yu, K.-S., Jang, I.-J., Lee, S.
morphine	Ethnic differences in response to morphine	Zhou, H.H., Sheller, J.R., Nu, H., Wood, M., Wood, A.J.J.
Dual Endothelin Receptor Antagonist	Multiple-Dose Pharmacokinetics, Safety, and Tolerability of Aprocitentan, a Dual Endothelin Receptor Antagonist, in Healthy Japanese and Caucasian Subjects	Fontes, M.S.C., Dingemanse, J., Sidharta, P.N.
Clopidogrel	Clopidogrel pharmacokinetics in malaysian population groups: The impact of inter-ethnic variability	Zakaria, Z.H., Fong, A.Y.Y., Badhan, R.K.S.
propranolol	Differences in stereoselective disposition of propranolol do not explain sensitivity differences between white and Chinese subjects: Correlation between the clearance of (-)- and (+)-propranolol	Zhou, H.-H., Wood, A.J.J.
lbumin-binding growth hormone derivative	A reversible albumin-binding growth hormone derivative is well tolerated and possesses a potential once-weekly treatment profile	Rasmussen, M.H., Olsen, M.W.B., Alifrangis, L., Klim, S., Suntum, M.
teriparatide	Effects of teriparatide in Japanese and non-Japanese populations: Bridging findings on pharmacokinetics and efficacy	Tsujimoto, M., Uenaka, K., Iwata, A., Higashiuchi, Y., Sowa, H.
cabazitaxel	Phase i dose-escalation and pharmacokinetic study (TED 11576) of cabazitaxel in Japanese patients with castration-resistant prostate cancer	Mukai, H., Takahashi, S., Nozawa, M., Onozawa, Y., Miyazaki, J., Ohno, K., Suzuki, K.
fexuprazan	Pharmacodynamics and pharmacokinetics of DWP14012 (fexuprazan) in healthy subjects with different ethnicities	Hwang, J.G., Jeon, I., Park, S.A., Lee, A., Yu, K.-S., Jang, I.-J., Lee, S.
f oral contraceptive steroids	Pharmacokinetics of oral contraceptive steroids in Egyptian women: Studies with ovral, nordette and norminest	El-Raghy, I., Back, D.J., Makeram, M., Salem, H., Osman, F., Fathalla, M., Orme, M.L.'E.
bevacizumab	Lower exposure and faster clearance of bevacizumab in gastric cancer and the impact of patient variables: Analysis of individual data from AVAGAST phase III trial	Han, K., Jin, J., Maia, M., Lowe, J., Sersch, M.A., Allison, D.E.
guselkumab	Consistent responses with guselkumab treatment in Asian and non-Asian patients with psoriasis: An analysis from VOYAGE 1 and VOYAGE 2	Reich, K., Song, M., Li, S., Jiang, J., Youn, S.W., Tsai, T.-F., Choe, Y.B., Huang, Y.-H., Gordon, K.B.
budesonide/glycopyrrolate/formoterol fumarate	Ethnic pharmacokinetic comparison of budesonide/glycopyrrolate/formoterol fumarate metered dose inhaler (BGF MDI) between Asian and Western healthy subjects	Huang, Y., Assam, P.N., Feng, C., Su, R., Dorinsky, P., Gillen, M.
Ombitasvir, Paritaprevir, Ritonavir, and Dasabuvir	Pharmacokinetics of Ombitasvir, Paritaprevir, Ritonavir, and Dasabuvir in Healthy Chinese Subjects and HCV GT1b-Infected Chinese, South Korean and Taiwanese Patients	Zha, J., Ding, B., Wang, H., Zhao, W., Yu, C., Alves, K., Mobashery, N., Luo, Y., Menon, R.M.
Genetic polymorphism of CYP2D6 and CYP2C19	Genetic polymorphism of CYP2D6 and CYP2C19 metabolism determined by phenotyping Israeli ethnic groups	Britzi, M., Bialer, M., Arcavi, L., Shachbari, A., Kapitulnik, J., Soback, S.
anagrelide	Open-label, dose-titration and continuation study to assess efficacy, safety, and pharmacokinetics of anagrelide in treatment-naïve Japanese patients with essential thrombocythemia	Okamoto, S., Miyakawa, Y., Smith, J., Hodgson, I., Abhyankar, B., Troy, S., Kanakura, Y.
adefovir	Pharmacokinetics of adefovir after oral administration of adefovir dipivoxil 10 mg in healthy Japanese males and Japanese patients with chronic Hepatitis B	Shida, Y., Nohda, S., Gross, A.S., Palmer, J.L., Morimoto, K., Egawa, A.
teriparatide	Effects of teriparatide in chinese and caucasian women with osteoporosis: Bridging study on efficacy	Xie, Z., Chen, Y., Gurbuz, S., Zhang, B., Li, Y., Bai, F., Chen, Y.
telaprevir	Pharmacokinetic characteristics of telaprevir in healthy Korean male subjects and comparisons with Japanese	Choi, Y., Yoon, S., Matsumoto, K., Ohta, Y., Lee, S., Yu, K.-S., Jang, I.-J.
epantronium bromide	Lack of differences in the pharmacokinetics of sepantronium bromide (YM155) between US and Japanese patients with advanced solid tumors or non-Hodgkin lymphoma	Aoyama, Y., Katashima, M., Sawamoto, T.
Tofacitinib	Phase 1 Dose-Escalation Study to Evaluate the Pharmacokinetics, Safety, and Tolerability of Tofacitinib in Japanese Healthy Volunteers	Miyoshi, S., Krishnaswami, S., Toyoizumi, S., Nakamura, H., Zwillich, S.H.
paracetamol, pseudoephedrine hydrochloride and brompheniramine maleate	UPLC-MS/MS estimation of paracetamol, pseudoephedrine hydrochloride and brompheniramine maleate in plasma: Application to a pharmacokinetic study on healthy Egyptian volunteers based on ethnic difference	Mohamed, D., Hassan, O., Bahnasawy, N., Elnoby, A.S., Mowaka, S.
Empagliflozin	Pharmacokinetic Evaluation of Empagliflozin in Healthy Egyptian Volunteers Using LC-MS/MS and Comparison with Other Ethnic Populations	Ayoub, B.M., Mowaka, S., Elzanfaly, E.S., Ashoush, N., Elmazar, M.M., Mousa, S.A.
Paliperidone Palmitate	Population Pharmacokinetics of Paliperidone Palmitate (Once-Monthly Formulation) in Japanese, Korean, and Taiwanese Patients With Schizophrenia	Shimizu, H., Neyens, M., De Meulder, M., Gopal, S., Tsukamoto, Y., Samtani, M.N., Remmerie, B.
Eldecalcitol	Non-Compartmental Pharmacokinetics and Safety of Single-Dose Eldecalcitol (ED-71) in Healthy Chinese Adult Males	Zhao, Q., Liu, H., Jiang, J., Wu, Y., Zhong, W., Li, L., Miya, K., Abe, M., Hu, P.
lithium	Single dose pharmacokinetic study of lithium in Taiwanese/Chinese bipolar patients	Lee, C.-F., Yang, Y.-Y., Hu, O.Y.-P.
Polymorphisms of drug-metabolizing enzymes	Polymorphisms of drug-metabolizing enzymes CYP2C9, CYP2C19, CYP2D6, CYP1A1, NAT2 and of P-glycoprotein in a Russian population	Gaikovitch, E.A., Cascorbi, I., Mrozikiewicz, P.M., Brockmöller, J., Frötschl, R., Köpke, K., Gerloff, T., Chernov, J.N., Roots, I.
vinorelbine	Effect of ethnicity on vinorelbine pharmacokinetics: a population pharmacokinetics analysis	Pétain A, Zhong D, Chen X, Li Z, Zhimin S, Zefei J, Zorza G, Ferré P.
Vortioxetine	Pharmacokinetics and Safety of Vortioxetine in the Chinese Population	Miao J, Wang G, Hou J, Areberg J, Zhao Y, Højer AM, Ettrup A.
Ataluren	Ataluren Pharmacokinetics in Healthy Japanese and Caucasian Subjects	Kong R, Laskin OL, Kaushik D, Jin F, Ma J, McIntosh J, Souza M, Almstead N.
Atacicept	Safety, Tolerability, Pharmacokinetics, and Pharmacodynamics of Atacicept in a Randomized Trial in Healthy Caucasian and Japanese Subjects	Willen D, Uhl W, Wolna P, Papasouliotis O, Yalkinoglu Ö.
Risankizumab	Pharmacokinetics of Risankizumab in Asian Healthy Subjects and Patients With Moderate to Severe Plaque Psoriasis, Generalized Pustular Psoriasis, and Erythrodermic Psoriasis	Khatri A, Eckert D, Oberoi R, Suleiman A, Pang Y, Cheng L, Othman AA.
evolocumab	Lack of ethnic differences in the pharmacokinetics and pharmacodynamics of evolocumab between Caucasian and Asian populations	Wang C, Zheng Q, Zhang M, Lu H.
telaprevir	Pharmacokinetic characteristics of telaprevir in healthy Korean male subjects and comparisons with Japanese	Choi Y, Yoon S, Matsumoto K, Ohta Y, Lee S, Yu KS, Jang IJ.
Nivolumab	A Phase I/II Open-Label Study of Nivolumab in Previously Treated Advanced or Recurrent Nasopharyngeal Carcinoma and Other Solid Tumors	Ma Y, Fang W, Zhang Y, Yang Y, Hong S, Zhao Y, Tendolkar A, Chen L, Xu D, Sheng J, Zhao H, Zhang L.
Nivolumab	Phase I Pharmacokinetic Study of Nivolumab in Korean Patients with Advanced Solid Tumors	Lee KW, Lee DH, Kang JH, Park JO, Kim SH, Hong YS, Kim ST, Oh DY, Bang YJ.
moxifloxacin	Population pharmacokinetics of moxifloxacin and its concentration-QT interval relationship modeling in Chinese healthy volunteers	Xu FY, Huang JH, He YC, Liang LY, Li LJ, Yang J, Yin F, Xu L, Zheng QS, Wang K.
drospirenone and ethinylestradiol	Pharmacokinetics of drospirenone and ethinylestradiol in Caucasian and Japanese women	Blode H, Kowal K, Roth K, Reif S.
Factor VIII	Pharmacokinetic Studies of Factor VIII in Chinese Boys with Severe Hemophilia A: A Single-Center Study	Chen ZP, Li PJ, Li G, Tang L, Zhen YZ, Wu XY, Cheng XL, Luke KH, Blanchette VS, Poon MC, Ding QL, Wu RH.
Lomitapide	Pharmacokinetics and Pharmacodynamics of Lomitapide in Japanese Subjects	Taubel J, Sumeray M, Lorch U, McLean A.
lopinavir	Population pharmacokinetics and dosing regimen optimisation of lopinavir in Chinese adults infected with HIV	Niu WJ, Sun T, Liu L, Liu XQ, Zhang RF, Yin L, Wang JR, Jia XF, Lu HZ, Zhong MK, Jiao Z, Zhang LJ.
Rosuvastatin	Rosuvastatin Pharmacokinetics in Asian and White Subjects Wild Type for Both OATP1B1 and BCRP Under Control and Inhibited Conditions	Wu HF, Hristeva N, Chang J, Liang X, Li R, Frassetto L, Benet LZ.
Empagliflozin	Pharmacokinetic Evaluation of Empagliflozin in Healthy Egyptian Volunteers Using LC-MS/MS and Comparison with Other Ethnic Populations	Ayoub BM, Mowaka S, Elzanfaly ES, Ashoush N, Elmazar MM, Mousa SA.
Perfluorobutane	Pharmacokinetics of Perfluorobutane after Intra-Venous Bolus Injection of Sonazoid in Healthy Chinese Volunteers	Li P, Hoppmann S, Du P, Li H, Evans PM, Moestue SA, Yu W, Dong F, Liu H, Liu L.
rotigotine	Pharmacokinetics, safety and tolerability of rotigotine transdermal patch in healthy Japanese and Caucasian subjects	Cawello W, Kim SR, Braun M, Elshoff JP, Ikeda J, Funaki T.
tolbutamide	Pharmacokinetics of tolbutamide in ethnic Chinese	Gross AS, Bridge S, Shenfield GM.
(18)F-florbetaben	Ethnic comparison of pharmacokinetics of (18)F-florbetaben, a PET tracer for beta-amyloid imaging, in healthy Caucasian and Japanese subjects	Senda M, Sasaki M, Yamane T, Shimizu K, Patt M, Barthel H, Sattler B, Nagasawa T, Schultze-Mosgau M, Aitoku Y, Dinkelborg L, Sabri O.
Mirabegron	Pharmacokinetics of Mirabegron, a β3-Adrenoceptor Agonist for Treatment of Overactive Bladder, in Healthy East Asian Subjects	Iitsuka H, van Gelderen M, Katashima M, Takusagawa S, Sawamoto T.
degludec	Pharmacokinetic and pharmacodynamic responses of insulin degludec in African American, white, and Hispanic/Latino patients with type 2 diabetes mellitus	Hompesch M, Morrow L, Watkins E, Roepstorff C, Thomsen HF, Haahr H.
fluticasone furoate	Pharmacokinetics and pharmacodynamics of intravenous and inhaled fluticasone furoate in healthy Caucasian and East Asian subjects	Allen A, Bal J, Cheesbrough A, Hamilton M, Kempsford R.
moxifloxacin, simvastatin, and meloxicam	Absence of ethnic differences in the pharmacokinetics of moxifloxacin, simvastatin, and meloxicam among three East Asian populations and Caucasians	Hasunuma T, Tohkin M, Kaniwa N, Jang IJ, Yimin C, Kaneko M, Saito Y, Takeuchi M, Watanabe H, Yamazoe Y, Uyama Y, Kawai S.
tezosentan	Comparison of the pharmacokinetics, pharmacodynamics and tolerability of tezosentan between caucasian and Japanese subjects	Dingemanse J, Gunawardena KA, van Giersbergen PL.
Morphine	Is ethnicity associated with morphine's side effects in children? Morphine pharmacokinetics, analgesic response, and side effects in children having tonsillectomy	Jimenez N, Anderson GD, Shen DD, Nielsen SS, Farin FM, Seidel K, Lynn AM.
eritoran	Safety, pharmacokinetics and pharmacodynamics of four-hour intravenous infusions of eritoran in healthy Japanese and Caucasian men	Aikawa N, Okubo Y, Lynn M, Rossignol DP, Wong YN, Schuck E, Kitahara Y, Nakano T, Sivak O, Wasan KM, Nagy C, Yen M.
linagliptin	Comparable pharmacodynamics, efficacy, and safety of linagliptin 5 mg among Japanese, Asian and white patients with type 2 diabetes	Sarashina A, Friedrich C, Crowe S, Patel S, Graefe-Mody U, Hayashi N, Horie Y.
Axitinib	Effect of rifampin on the pharmacokinetics of Axitinib (AG-013736) in Japanese and Caucasian healthy volunteers	Pithavala YK, Tortorici M, Toh M, Garrett M, Hee B, Kuruganti U, Ni G, Klamerus KJ.
tralokinumab	A randomized, placebo-controlled, single ascending-dose study to assess the safety, tolerability, pharmacokinetics, and immunogenicity of subcutaneous tralokinumab in Japanese healthy volunteers	Baverel P, She D, Piper E, Ueda S, Yoshioka T, Faggioni R, Gevorkyan H.
rosiglitazone	Pharmacokinetics of oral rosiglitazone in Taiwanese and post hoc comparisons with Caucasian, Japanese, Korean, and mainland Chinese subjects	Chu KM, Hu OY, Pao LH, Hsiong CH.
Triazolam	Triazolam pharmacokinetics and pharmacodynamics in Caucasians and Southern Asians: ethnicity and CYP3A activity	Kinirons MT, Lang CC, He HB, Ghebreselasie K, Shay S, Robin DW, Wood AJ.
Gemigliptin and Metformin	Pharmacokinetic Interactions Between Gemigliptin and Metformin, and Potential Differences in the Pharmacokinetic Profile of Gemigliptin Between the Mexican and Korean Populations: A Randomized, Open-label Study in Healthy Mexican Volunteers	Conde-Carmona I, García-Medina S, Jiménez-Vargas JM, Martínez-Muñoz A, Lee SH.
nifedipine	Ethnic differences in nifedipine kinetics: comparisons between Nigerians, Caucasians and South Asians	Sowunmi A, Rashid TJ, Akinyinka OO, Renwick AG.
